# Supplementary material for: Bispecific GLP-1/GLP-2 agonism in advanced type 2 diabetes: preclinical characterization and a randomized, double-blind, placebo-controlled phase I trial
Source: Nat Commun. 2026 Mar 24;17:4477. doi: 10.1038/s41467-026-71080-0 (PMC13187202; doi:10.1038/s41467-026-71080-0)
Supplement: Supplementary file 4 — Source Data [file 41467_2026_71080_MOESM4_ESM.xlsx]

## Sheet: Fig. 1c
Figure 1. Receptor activity
	GLP-1 activity																		GLP-2 activity
	GLP-1 peptide	Test conc(nM)	0.03	0.12	0.18	0.27	0.4	0.61	0.9	1.37	2	4	10	20	EC50	Average	STDEV		GLP-2 peptide	Test conc(nM)	0.156	0.313	0.625	1.25	2.5	5	10	50	100	200	EC50	Average	STDEV
		1	298.3	561.43	618.466	857.72	893.215	1325	1438.99	1733.53	1853.32	2045.48	2027.05	2104.51	0.558	0.533333	0.0655769			1	1.103	1.121	1.095	1.107	1.264	1.716	3.955	5.706	5.903	5.795	8.813	8.84033	0.263067
		2	144.469	209.338	203.223	306.871	643.313	1200.57	1402.69	1411.52	1422.06	1499.99	1413.5	1451.46	0.459					2	1.08	1.095	1.078	1.101	1.285	1.837	3.257	4.583	4.746	4.804	8.592
		3	254.642	503.057	446.848	529.011	736.159	1120.49	1324	1538.18	1555.44	1645.52	1688.77	1887.38	0.583					3	1.097	1.198	1.136	1.129	1.222	1.803	3.264	4.778	5.087	4.885	9.116
	Semaglutide	Test conc(nM)	0.03	0.12	0.18	0.27	0.4	0.61	0.9	1.37	2	4	10	20	EC50	Average	SD		Dapiglutide	Conc. (nM)	3.125	6.25	12.5	25	50	100	200	1000	2000	4000	EC50	Average	SD
		1	121.052	158.94	158.572	213.209	331.993	641.424	1066.8	1267.87	1309.99	1306.6	1322.26	1271.9	0.647	0.607	0.0565685			1	1.117	1.116	1.106	1.072	1.112	1.439	2.433	3.545	3.702	3.879	199.5	262.8	66.6472
		2	394.985	526.649	427.375	573.318	720.744	994.685	1253.37	1314.52	1402.65	1410.27	1461.18	1546.65	0.567					2	1.105	1.113	1.112	1.13	1.126	1.176	1.794	3.144	3.306	3.425	314
	Tirzepatide	Test conc(nM)	0.03	0.12	0.18	0.27	0.4	0.61	0.9	1.37	2	4	10	20	EC50	Average	SD			3	1.108	1.111	1.184	1.302	1.143	1.167	1.716	3.162	3.236	3.41	326.4
		1	135.085	135.455	135.133	158.566	189.748	246.087	495.508	764.959	994.541	1297.5	1332.98	1252.6	1.291	1.339	0.0678823			4	1.043	1.047	1.076	1.065	1.099	1.219	2.464	4.111	4.379	4.587	211.3
		2	171.913	211.505	221.792	265.697	293.933	414.995	551.001	915.134	1052.41	1432.84	1481.35	1539.77	1.387				PG-105	Conc. (nM)	0.156	0.313	0.625	1.25	2.5	5	10	50	100	200	EC50	Average	SD
	PG-105	Test conc(nM)	0.03	0.12	0.18	0.27	0.4	0.61	0.9	1.37	2	4	10	20	EC50	Average	SD			1	1.064	1.155	1.088	1.099	1.212	1.571	2.808	5.143	5.603	5.734	14.16	18.015	4.28853
		1	167.922	165.865	203.758	267.931	383.624	836.219	1452.31	1778.26	1890.84	1902.5	1928.44	1911.36	0.693	0.637	0.091			2	1.112	1.091	1.108	1.069	1.103	1.232	1.627	4.588	4.676	4.848	18.83
		2	137.376	158.488	160.853	210.481	401.549	811.265	1101.16	1252.93	1299.42	1207.47	1179.83	1061.77	0.532					3	1.288	1.485	1.148	1.117	1.111	1.251	1.489	4.242	4.667	4.504	23.72
		3	170.585	196.508	233.394	277.622	373.024	799.226	1201.24	1472.55	1540.83	1662.17	1655.49	1597.26	0.686					4	1.069	1.067	1.082	1.059	1.179	1.701	2.987	5.463	5.844	6.377	15.35
	PG-102	Test conc(nM)	0.03	0.12	0.18	0.27	0.4	0.61	0.9	1.37	2	4	10	20	EC50	Average	SD		PG-102	Conc. (nM)	3.125	6.25	12.5	25	50	100	200	1000	2000	4000	EC50	Average	SD
		1	161.09	200.68	248.153	289.413	465.2	996.278	1532.17	1778.19	1873.5	1993.62	1947.85	1891.53	0.64	0.681667	0.0827788			1	1.117	1.122	1.113	1.12	1.103	1.58	2.534	5.171	5.622	5.662	311.1	275.325	87.2793
		2	108.3	147.493	150.159	167.584	202.798	435.197	720.159	995.7	1023.59	1067.08	1129.47	1092.25	0.777					2	1.134	1.116	1.126	1.109	1.155	1.704	2.606	4.407	4.715	4.809	251.4
		3	171.248	199.846	253.373	295.93	538.159	859.083	1292.98	1464.98	1556.13	1642.2	1654.54	1685.44	0.628					3	1.14	1.154	1.202	1.167	1.156	1.37	2.075	4.203	4.933	4.621	371.7
																				4	1.052	1.046	1.043	1.074	1.359	1.724	4.171	5.559	5.775	6.055	167.1

## Sheet: Fig. 2a
Figure 2. Glycemic control and metabolic effects of PG-102 in a db/db mouse model of severe hyperglycemia
a. Blood glucose levels (mg/dL)
Day	Vehicle																			Two-way ANOVA
X	Y1	Y2	Y3	Y4	Y5	Y6	Y7	Y8	Y9	Y10	Y11	Y12	Y13	Y14	Y15	Ave	SEM			Tukey's multiple comparisons test	Adjusted P Value	Summary
0	600	600	600	600	600	600	498	600	520	543	532	458	185	489		530.357	29.7873			Vehicle vs. PG-102 15 nmol/kg	0.0075	**
2	600	600	600	600	600	600	600	600	542	521	490	419	185	613		540.714	31.2428			Vehicle vs. PG-102 30 nmol/kg	<0.0001	****
8	600	600	600	600	600	600	468	600	449	481	491	344	130	449		500.857	36.154			Vehicle vs. PG-102 60 nmol/kg	<0.0001	****
14	600	600	600	600	600	600	449	600	465	545	498	376	145	525		514.5	34.3653			Vehicle vs. PG-102 120 nmol/kg	<0.0001	****
20	600	600	600	600	600	600	600	600	581	521	459	404	78	473		522.571	38.4864			PG-102 15 nmol/kg vs. PG-102 30 nmol/kg	0.0089	**
26	600	600	600	600	600	600	506	600	464	553	570	411	107	434		517.5	36.4254			PG-102 15 nmol/kg vs. PG-102 60 nmol/kg	0.0009	***
32	600	600	600	600	600	600	497	600	603	517	487	500	115	493		529.429	34.5477			PG-102 15 nmol/kg vs. PG-102 120 nmol/kg	0.0005	***
38	600	600	600	600	600	600	461	600	530	470	457	358	203	428		507.643	32.132			PG-102 30 nmol/kg vs. PG-102 60 nmol/kg	0.8156	ns
44	600	600	600	600	600	600	600	600	537	574	437	396	130	553		530.5	35.4187			PG-102 30 nmol/kg vs. PG-102 120 nmol/kg	0.6703	ns
50	600	600	600	600	600	600	600	600	470	476	455	396	252	460		522.071	28.7659			PG-102 60 nmol/kg vs. PG-102 120 nmol/kg	0.9989	ns
56	600	600	600	600	600	600	600	600	503	550	534	517	345	674		565.929	20.6226
62	600	600	600	600	600	600	600	600	548	429	470	357	247	494		524.643	30.04
68	600	600	600	600	600	600	600	600	455	512	587	497	214	540		543.214	28.4198
74	600	600	600	600	600	600	600	600	437	377	480	354	161	527		509.714	35.9443
80	600	600	600	600	600	600	600	600	448	414	460	500	134	452		514.857	35.1504
Day	PG-102 15 nmol/kg
X	Y1	Y2	Y3	Y4	Y5	Y6	Y7	Y8	Y9	Y10	Y11	Y12	Y13	Y14	Y15	Ave	SEM
0	544	538	563	569	584	452	635									555	20.9989
2	291	370	402	409	392	129	407									342.857	38.9025
8	258	220	340	285	232	224	344									271.857	19.9886
14	307	307	338	263	323	284	319									305.857	9.53297
20	259	351	350	363	325	243	303									313.429	17.843
26	312	276	329	336	327	154	296									290	24.0129
32	235	336	339	148	259	87	325									247	37.2117
38	218	246	369	342	390	84	296									277.857	40.0906
44		271	332	316	301	232	383									305.833	21.1588
50		303	357	286	337	292	338									318.833	11.8361
56		426	394	289	418	198	375									350	36.417
62		397	400	223	351	207	419									332.833	38.4191
68		370	395	345	425	282	415									372	21.6179
74		421	435	344	296	174	345									335.833	38.7362
80		382	351	297	366	256	420									345.333	24.2867
Day	PG-102 30 nmol/kg
X	Y1	Y2	Y3	Y4	Y5	Y6	Y7	Y8	Y9	Y10	Y11	Y12	Y13	Y14	Y15	Ave	SEM
0	600	492	600	600	600	600	600	600	600	628	585	503	535	543	582	577.867	10.3583
2	431	256	375	207	401	600	600	252	600	390	470	402	240	404	531	410.6	34.3353
8	600	131	325	263	353	275	600	372	600	301	319	190	262	236	231	337.2	38.4942
14	540	242	344	346	409	438	407	280	584	359	368	222	194	302	404	362.6	28.1078
20	600	122	305	174	314	207	168	177	600	353	354	271	137	240	314	289.067	38.0552
26	510	105	124	145	182	198	117	154	495	418	324	254	126	151	219	234.8	35.6018
32	450	108	262	144	298	106	132	126	333	298	315	333	184	117	184	226	27.7705
38	418	113	133	105	153	200	340	114	375	240	277	127	99	148	146	199.2	27.3519
44	247	210	210	96	211	111	165	151	177	289	323	183	116	198	273	197.333	17.0494
50	467	111	120	109	158	112	113	114	214	313	261	141	102	114	221	178	26.6111
56	392	125	165	145	253	87	173	155	136	380	221	138	116	154	214	190.267	23.2787
62	365	100	210	93	122	79	118	109	152	234	181	231	122	107	196	161.267	19.7039
68	358	108	162	94	91	79	145	114	183	208	139	122	103	193	301	160	20.5714
74	269	132	163	157	145	150	177	145		215	138	158	98	196	299	174.429	14.5597
80	275	116	239	83	131	100	175	101		248	242	224	99	119	345	178.357	22.1075
Day	PG-102 60 nmol/kg
X	Y1	Y2	Y3	Y4	Y5	Y6	Y7	Y8	Y9	Y10	Y11	Y12	Y13	Y14	Y15	Ave	SEM
0	600	600	600	600	600	600	600	600	600							600	0
2	399	444	400	600	365	353	313	320	600							421.556	36.3544
8	281	241	466	600	427	227		445	366							381.625	45.3037
14	233	257	438	156	382	219	128	572	406							310.111	49.0588
20	138	155	189	362	146	148	110	600	334							242.444	53.7091
26	118	117	162	345	198	103	115	528	212							210.889	47.0492
32	114	124	110	140	131	100	121	510	181							170.111	43.188
38	97	137	107	137	124	110	98	378	111							144.333	29.6254
44	118	84	117	82	97	193	78	477	121							151.889	42.2744
50	233	142	161	109	134	132	92	238	105							149.556	17.6644
56	133	117	164	190	192	101	107	382	185							174.556	28.5799
62	117	129	181	99	118	118	81	184	163							132.222	12.0078
68	99	185	167	176	137	103	85	227	155							148.222	15.5097
74	102	98	131	116	152	83	86	108	108							109.333	7.22457
80	99	81	96	98	174	199	104	224	99							130.444	17.7601
Day	PG-102 120 nmol/kg
X	Y1	Y2	Y3	Y4	Y5	Y6	Y7	Y8	Y9	Y10	Y11	Y12	Y13	Y14	Y15	Ave	SEM
0	600	600	600	600	600	600	600	600	600							600	0
2	172	375	207	312	195	600	401	497	600							373.222	55.6007
8	163	427	124	260	195	182	198	600	510							295.444	57.3416
14	198	282	197	242	204	208		492	485							288.5	44.8035
20	163	194	169	186	151	181		191	369							200.5	24.6272
26	107	141	122	133	104	125		127	379							154.75	32.3302
32	102	133	110	107	120	135		126	260							136.625	18.1324
38	109	170	165	144	111	132		273	273							172.125	23.3486
44	228	99	92	132	91	114		115	236							138.375	20.9974
50	120	139	98	197	98	100		104	194							131.25	14.867
56	128	115	96	114	131	136		152	175							130.875	8.64051
62	205	152	85	183	90	91		105	198							138.625	18.2824
68	102	189	151	96	77	83		103	157							119.75	14.3287
74	117	94	89	108	81	136		86	141							106.5	8.13502
80	78	94	116	90	92	121		129	217							117.125	15.5637

## Sheet: Fig. 2b
Figure 2. Glycemic control and metabolic effects of PG-102 in a db/db mouse model of severe hyperglycemia
b. HbA1c (%)
																				Two-way ANOVA for Row 4
Month	Vehicle																			Tukey's multiple comparisons test	Adjusted P Value	Summary
X	Y1	Y2	Y3	Y4	Y5	Y6	Y7	Y8	Y9	Y10	Y11	Y12	Y13	Y14	Y15	Ave	SEM			Vehicle vs. PG-102 15 nmol/kg	<0.0001	****
0	11.1	9.1	11.5	9.8	12.2	8.3	8.9	10.7	8.7	11.5	9.5	8.8	5.4	9.6		9.65	0.462762			Vehicle vs. PG-102 30 nmol/kg	<0.0001	****
1	11.3	11.6	10.9	10.3	11.7	11.7	8.4	8.9	10.6	11.6	14	8.9	4.3	7.1		10.0929	0.644543			Vehicle vs. PG-102 60 nmol/kg	<0.0001	****
2	12.9	10.2	13.4	12.4	11.2	12	8.6	8.9	9.6	10.6	13	8.8	5	11		10.5429	0.607708			Vehicle vs. PG-102 120 nmol/kg	<0.0001	****
3	10.9	11	11.3	10.7	10.6	10.8	9.9	11	11.7	13.6	13.3	9.3	5.6	11		10.7643	0.499517			PG-102 15 nmol/kg vs. PG-102 30 nmol/kg	0.0069	**
																				PG-102 15 nmol/kg vs. PG-102 60 nmol/kg	0.0014	**
																				PG-102 15 nmol/kg vs. PG-102 120 nmol/kg	0.0005	***
Month	PG-102 15 nmol/kg																			PG-102 30 nmol/kg vs. PG-102 60 nmol/kg	0.8851	ns
X	Y1	Y2	Y3	Y4	Y5	Y6	Y7	Y8	Y9	Y10	Y11	Y12	Y13	Y14	Y15	Ave	SEM			PG-102 30 nmol/kg vs. PG-102 120 nmol/kg	0.6027	ns
0	9.2	8.8	11.6	10.1	9.4	5	11.1									9.31429	0.815454			PG-102 60 nmol/kg vs. PG-102 120 nmol/kg	0.9842	ns
1	6.8	6.8	8.2	9.2	8.4	5.4	7.4									7.45714	0.477522
2		6.6	7.2	6.4	7.4	5.1	7.8									6.75	0.391365
3		7.4	8.3	6.2	7.8	5.5	6.8									7	0.425049
Month	PG-102 30 nmol/kg
X	Y1	Y2	Y3	Y4	Y5	Y6	Y7	Y8	Y9	Y10	Y11	Y12	Y13	Y14	Y15	Ave	SEM
0	11.9	9.6	9.2	8.4	8.4	10.4	11.3	9.9	11.3	11.9	11.3	9.2	8.4	9.9	10.2	10.0867	0.320099
1	6.9		5.3	5.3	6	4.8	5.2	5.6	7.3	7.8	6.1	5.8	5.1	7.1	7.7	6.14286	0.273704
2	5.9	4.3	4.4	3.8	5	4.5	5	3.8	4.7	6.5	5.3	4.5	4	5.5	6.1	4.88667	0.215333
3	6.2	4.4	5	3.7	4.7	4.2	6.2	4.6	0	5.1	4.7	4.5	3.9	4.6	6.3	4.54	0.384559
Month	PG-102 60 nmol/kg
X	Y1	Y2	Y3	Y4	Y5	Y6	Y7	Y8	Y9	Y10	Y11	Y12	Y13	Y14	Y15	Ave	SEM
0	10.2	11.5	9.9	9.1	8.4	9.5	8.7	12.1	10.8							10.0222	0.419251
1	5.1	5.8	5	4.5	3.8	4.7	3.7	6.8	5.9							5.03333	0.33665
2	3.7	3.6		4.2	3.1	3.2	3.3	6.1	4.5							3.9625	0.350478
3	3.6	4.1	4.2	4.3	5	3.1	3.2	4.3	3.8							3.95556	0.199382
Month	PG-102 120 nmol/kg
X	Y1	Y2	Y3	Y4	Y5	Y6	Y7	Y8	Y9	Y10	Y11	Y12	Y13	Y14	Y15	Ave	SEM
0	10	11.6	10	9.7	8.2	11.4	8.5	9.9	12.4							10.1889	0.464712
1	4.4	5.4	4.3	4.8	2.9	4.9		5.9	6.2							4.85	0.366937
2	3.9	3.8	3.9	3.6	3.3	4.5		4.5	4							3.9375	0.145083
3	3.5	3.6	4.4	3.1	3.4	3.3		3.6								3.55714	0.15562

## Sheet: Fig. 2d-g
Figure 2. Glycemic control and metabolic effects of PG-102 in a db/db mouse model of severe hyperglycemia
d. Fasting blood glucose
												Ordinary one-way ANOVA
	(1)	(2)	(3)	(4)	(5)	(6)	(7)	(8)	Ave.	SEM		Tukey's multiple comparison test	Adjusted P Value	Summary
Vehicle	417	320	287	429	372	426	330	392	371.625	19.0309		Vehicle vs. PG-102 30 nmol/kg	<0.0001	****
PG-102 30 nmol/kg		107	151	127	116	74	203	164	134.571	15.9237		Vehicle vs. PG-102 60 nmol/kg	<0.0001	****
PG-102 60 nmol/kg	87	88	74	91	161	118	101	138	107.25	10.4706		Vehicle vs. PG-102 120 nmol/kg	<0.0001	****
PG-102 120 nmol/kg	117	118	127	125	86	120	125	119	117.125	5.34268		PG-102 30 nmol/kg vs. PG-102 60 nmol/kg	0.5288	ns
												PG-102 30 nmol/kg vs. PG-102 120 nmol/kg	0.8157	ns
												PG-102 60 nmol/kg vs. PG-102 120 nmol/kg	0.9716	ns
e. Fasting insulin
												Ordinary one-way ANOVA
	(1)	(2)	(3)	(4)	(5)	(6)	(7)	(8)	Ave.	SEM		Tukey's multiple comparison test	Adjusted P Value	Summary
Vehicle	0.65415	1.19917	1.06599	1.17149	0.65035	0.62342	2.85843	0.79184	1.12685	0.261365		Vehicle vs. PG-102 30 nmol/kg	0.0039	**
PG-102 30 nmol/kg		3.89777	3.70368	2.80238	1.6463	2.30728	1.74851	2.21349	2.61706	0.338445		Vehicle vs. PG-102 60 nmol/kg	0.0862	ns
PG-102 60 nmol/kg	1.38819	1.27061	2.07536	1.83022	2.75485	2.80933	1.49133	1.71838	1.91728	0.209121		Vehicle vs. PG-102 120 nmol/kg	0.1484	ns
PG-102 120 nmol/kg	0.97568	2.80875	2.04239	2.79949	1.14206	1.72626	2.43921		1.99055	0.282319		PG-102 30 nmol/kg vs. PG-102 60 nmol/kg	0.4451	ns
												PG-102 30 nmol/kg vs. PG-102 120 nmol/kg	0.4251	ns
												PG-102 60 nmol/kg vs. PG-102 120 nmol/kg	0.9992	ns
f. HOMA-IR
												Ordinary one-way ANOVA
	(1)	(2)	(3)	(4)	(5)	(6)	(7)	(8)	Ave.	SEM		Tukey's multiple comparison test	Adjusted P Value	Summary
Vehicle	16.9	23.8	19	31.2	15	16.5	58.5	19.2	25.0125	5.12283		Vehicle vs. PG-102 30 nmol/kg	0.9165	ns
PG-102 30 nmol/kg		25.9	34.7	22.1	11.8	10.6	22	25.2	21.7571	3.16355		Vehicle vs. PG-102 60 nmol/kg	0.1326	ns
PG-102 60 nmol/kg	7.5	6.9	9.5	10.3	27.5	20.6	9.3	14.7	13.2875	2.57366		Vehicle vs. PG-102 120 nmol/kg	0.2021	ns
PG-102 120 nmol/kg	7.1	20.6	16.1	21.7	6.1	12.8	18.9		14.7571	2.38406		PG-102 30 nmol/kg vs. PG-102 60 nmol/kg	0.4409	ns
												PG-102 30 nmol/kg vs. PG-102 120 nmol/kg	0.5453	ns
												PG-102 60 nmol/kg vs. PG-102 120 nmol/kg	0.9997	ns
g. HOMA-b
												Ordinary one-way ANOVA
	(1)	(2)	(3)	(4)	(5)	(6)	(7)	(8)	Ave.	SEM		Tukey's multiple comparison test	Adjusted P Value	Summary
Vehicle	16.706	42.184	43.025	28.938	19.028	15.526	96.789	21.76	35.4945	9.55528		Vehicle vs. PG-102 30 nmol/kg	0.0469	*
PG-102 30 nmol/kg	800.884	380.502	395.871	280.827	1896.33	112.914	221.945		548.065	233.553		Vehicle vs. PG-102 60 nmol/kg	0.0417	*
PG-102 60 nmol/kg	522.931	459.493	1705.72	590.951	254.143	461.792	354.811	487.7	604.692	161.447		Vehicle vs. PG-102 120 nmol/kg	0.4232	ns
PG-102 120 nmol/kg	163.35	461.697	288.513	408.219	448.918	273.803	355.684		342.883	40.7528		PG-102 30 nmol/kg vs. PG-102 60 nmol/kg	0.9993	ns
												PG-102 30 nmol/kg vs. PG-102 120 nmol/kg	0.6456	ns
												PG-102 60 nmol/kg vs. PG-102 120 nmol/kg	0.6765	ns

## Sheet: Fig. 3a
Figure 3. Comparative efficacy and pancreatic effects of PG-102 versus semaglutide and tirzepatide in a db/db mouse model
a. Blood glucose
Day	Vehicle													Two-way ANOVA for Row 15
X	Y1	Y2	Y3	Y4	Y5	Y6	Y7	Y8	Y9	Ave.	SEM			Tukey's multiple comparisons test	Adjusted P Value	Summary
0	600	600	600	600	600	441	600	498	600	571	19.7611			Vehicle vs. PG-102 30 nmol/kg	<0.0001	****
2	600	600	600	600	600	426	600	600	600	580.667	19.3333			Vehicle vs. Semaglutide 30 nmol/kg	0.0196	*
8	600	600	600	600	600	600	600	468	600	585.333	14.6667			Vehicle vs. Tirzepatide 15 nmol/kg	0.0552	ns
14	600	600	600	600	600	600	600	449	600	583.222	16.7778			PG-102 30 nmol/kg vs. Semaglutide 30 nmol/kg	0.0006	***
20	600	600	600	600	600		600	600	600	600	0			PG-102 30 nmol/kg vs. Tirzepatide 15 nmol/kg	<0.0001	****
26	600	600	600	600	600		600	506	600	588.25	11.75			Semaglutide 30 nmol/kg vs. Tirzepatide 15 nmol/kg	0.9485	ns
32	600	600	600	600	600		600	497	600	587.125	12.875
38	600	600	600	600	600		600	461	600	582.625	17.375
44	600	600	600	600	600		600	600	600	600	0
50	600	600	600	600	600		600	600	600	600	0
56	600	600	600	600	600		600	600	600	600	0
62	600	600	600	600	600		600	600	600	600	0
68	600	600	600	600	600		600	600	600	600	0
74	600	600	600	600	600		600	600	600	600	0
80	600	600	600	600	600		600	600	600	600	0
Day	PG-102 30 nmol/kg
X	Y1	Y2	Y3	Y4	Y5	Y6	Y7	Y8	Y9	Ave.	SEM
0	600	492	600	600	600	600	600	600	600	588	12
2	431	256	375	207	401	600	600	252	600	413.556	52.6812
8	600	131	325	263	353	275	600	372	600	391	57.0872
14	540	242	344	346	409	438	407	280	584	398.889	37.3487
20	600	122	305	174	314	207	168	177	600	296.333	61.1081
26	510	105	124	145	182	198	117	154	495	225.556	53.282
32	450	108	262	144	298	106	132	126	333	217.667	41.0562
38	418	113	133	105	153	200	340	114	375	216.778	41.817
44	247	210	210	96	211	111	165	151	177	175.333	16.6442
50	467	111	120	109	158	112	113	114	214	168.667	39.0377
56	392	125	165	145	253	87	173	155	136	181.222	30.275
62	365	100	210	93	122	79	118	109	152	149.778	29.8393
68	358	108	162	94	91	79	145	114	183	148.222	28.6772
74	269	132	163	157	145	150	177	145		167.25	15.2956
80	275	116	239	83	131	100	175	101		152.5	25.01
Day	Semaglutide 30 nmol/kg
X	Y1	Y2	Y3	Y4	Y5	Y6	Y7	Y8	Y9	Ave.	SEM
0	600	600	600	600	600	600	600	600	600	600	0
2	260	600	600	232	383	600	350	600	600	469.444	53.6462
8	373	600	600	600	600	600	600	600	600	574.778	25.2222
14	210	600	497	258	365	398	219	544	600	410.111	52.6359
20	161	600	580	200	277	294	190	593	600	388.333	66.2497
26	113	600	507	291	246	270	100	600	600	369.667	69.5256
32	122	600	600	284	427	498	111	600	600	426.889	68.5248
38	158	600	600	183	266	482	88	486	510	374.778	66.8173
44	143	600	600	195	260	486	136	600	600	402.222	71.1729
50	145	600	600	249	348	453	101	600	600	410.667	68.8916
56	510	600	600	356	444	498	129	600	600	481.889	52.5284
62	156	600	600	163	355	600		474		421.143	75.605
68	600	600	255	322	331	600		503		458.714	57.3933
74	118	600	600	150	163	541		600		396	89.7035
80	177	562	508	142	277	600		600		409.429	76.952
Day	Tirzepatide 15 nmol/kg
X	Y1	Y2	Y3	Y4	Y5	Y6	Y7	Y8	Y9	Ave.	SEM
0	600	600	600	600	519	600	600	600	600	591	9
2	469	537	600	600	183	352	600	442	600	487	48.098
8	600	457	590	416	311	401	432	476	600	475.889	33.8491
14	600	600	551	450	438	399	363	300	600	477.889	37.9171
20	477	376	542	585	269	352	513	354	598	451.778	39.1435
26	506	381	442	389	373	309	476	353	600	425.444	29.9653
32	392	434	507	518	269	163	432	255	600	396.667	47.4154
38	217	572	487	490	176	196	445	282	545	378.889	53.1634
44	199	422	449	496	195	191	390	271	600	357	49.7644
50	241	510	450	498	291	268	432	257	600	394.111	44.0881
56	600	600	600	600	200	333	537	468	600	504.222	48.6086
62	378	541	600	600	282	336	470	442	600	472.111	40.5259
68	446	600	525	513	192	392	433	411	600	456.889	41.8199
74	398	600	471	485	177	276	412	356	600	419.444	46.5553
80	350	447	444	534	144	521	502	454	600	444	44.2019

## Sheet: Fig. 3b
Figure 3. Comparative efficacy and pancreatic effects of PG-102 versus semaglutide and tirzepatide in a db/db mouse model
b. HbA1c (%)
Month	Vehicle
X	Y1	Y2	Y3	Y4	Y5	Y6	Y7	Y8	Y9	Ave.	SEM			Two-way ANOVA
0	11.1	9.1	11.5	9.8	12.2	8.9	8.3	8.9	10.7	10.0556	0.455251			Tukey's multiple comparisons test	Adjusted P Value	Summary
1	11.3	11.6	10.9	10.3			11.7	8.4		10.7	0.505305			Vehicle vs. PG-102 30 nmol/kg	<0.0001	****
2	12.9	10.2	13.4	12.4	11.2		12	8.6	8.9	11.2	0.638916			Vehicle vs. Semaglutide 30 nmol/kg	0.1991	ns
3	10.9	11	11.3	10.7	10.6		10.8	9.9	11	10.775	0.14608			Vehicle vs. Tirzepatide 15 nmol/kg	0.0863	ns
														PG-102 30 nmol/kg vs. Semaglutide 30 nmol/kg	<0.0001	****
														PG-102 30 nmol/kg vs. Tirzepatide 15 nmol/kg	0.0002	***
Month	PG-102 30 nmol/kg													Semaglutide 30 nmol/kg vs. Tirzepatide 15 nmol/kg	0.9893	ns
X	Y1	Y2	Y3	Y4	Y5	Y6	Y7	Y8	Y9	Ave.	SEM
0	11.9	9.6	9.2	8.4	8.4	10.4	11.3	9.9	11.3	10.0444	0.425934
1	6.9		5.3	5.3	6	4.8	5.2	5.6	7.3	5.8	0.31053
2	5.9	4.3	4.4	3.8	5	4.5	5	3.8	4.7	4.6	0.218581
3	6.2	4.4	5	3.7	4.7	4.2	6.2	4.6		4.875	0.318899
Month	Semaglutide 30 nmol/kg
X	Y1	Y2	Y3	Y4	Y5	Y6	Y7	Y8	Y9	Ave.	SEM
0	8.5	14	10.7	8.4	9.2	9.6	7.1	12	10.8	10.0333	0.69861
1	6.3	10.7			7.1	7	5.1	7.1	11.2	7.78571	0.860904
2	5.6	11.4	10	6.1	6.6	7.7	3.8	10.6		7.725	0.952206
3	6	11	9.8	6.1	8	11.3		10.6		8.97143	0.857659
Month	Tirzepatide 15 nmol/kg
X	Y1	Y2	Y3	Y4	Y5	Y6	Y7	Y8	Y9	Ave.	SEM
0	8.5	11.8	12.7	10	7.1	8.4	11.4	9	12.2	10.1222	0.660551
1	5	8.7	9.3	7.8	6.5		9		12.5	8.4	0.894427
2	6.1	7.8	8.7	7.1	5.3	4.8	7.7	5.2	11.9	7.17778	0.741016
3	8.7	9.8	9.4	8.9	5.6	6.9	9		11.2	8.6875	0.611333

## Sheet: Fig. 3c
Figure 3. Comparative efficacy and pancreatic effects of PG-102 versus semaglutide and tirzepatide in a db/db mouse model
c. Body weight chanage (%)
Day	Vehicle													Two-way ANOVA
X	Y1	Y2	Y3	Y4	Y5	Y6	Y7	Y8	Y9	Ave.	SEM			Tukey's multiple comparisons test	Adjusted P Value	Summary
0	0	0	0	0	0	0	0	0		0	0			Vehicle vs. PG-102 30 nmol/kg 30 nmol/kg	<0.0001	****
2	-3.21	-2.85	-2.03	-4.6	-4.72	-7.22	-1.32	-6.21		-4.02	0.721328			Vehicle vs. Semaglutide 30 nmol/kg	0.3387	ns
4	-6.09	-3.5	-3.48	-6.46	-5.96	-8.16	-2.4	-8.55		-5.575	0.79625			Vehicle vs. Tirzepatide 15 nmol/kg	0.1737	ns
6	-4.97	-1.95	-3.06	-6.89	-9.76	-10.01	-1.32	-10.25		-6.02625	1.31663			PG-102 30 nmol/kg 30 nmol/kg vs. Semaglutide 30 nmol/kg	0.0023	**
8	-7.13	-3.93	-4.37	-7.07	-10.92	-11.2	-2.53	-11.5		-7.33125	1.25871			PG-102 30 nmol/kg 30 nmol/kg vs. Tirzepatide 15 nmol/kg	0.0025	**
10	-12.84	-5.58	-3.5	-6.87	-14.03	-10.63	-1.05	-12.8		-8.4125	1.71166			Semaglutide 30 nmol/kg vs. Tirzepatide 15 nmol/kg	0.9945	ns
12	-12.8	-6.23	-5.52	-9.05	-14.98	-12.68	-1.12	-13.67		-9.50625	1.7185
14	-12.12	-6.4	-6.3	-8.55	-15.17	-11.49	0.63	-15.76		-9.395	1.91536
16	-13.5	-6.56	-8.5	-9.52	-16.67	-11.95	-0.47	-18.33		-10.6875	2.03226
22	-19.02	-10.13	-14.68	-13.83	-22.65	-18.6	-1.5	-21.28		-15.2112	2.44278
28	-21.11	-12.22	-19.57	-15.29	-23.31	-20.31	-2.08	-28.43		-17.79	2.82937
34	-25.53	-13.9	-24.7	-19.73	-30.86	-23.7	-6.85	-32.87		-22.2675	3.04435
40	-32.7	-17.32	-30.92	-21.51	-34	-24.89	-8.47	-33.6		-25.4262	3.25208
46	-34.75	-19.12	-34.85	-24.79	-36.4	-28.01	-7.95	-38.59		-28.0575	3.69925
52	-37.08	-22.12	-37.85	-25.18	-39.62	-32.86	-9.43	-41.14		-30.66	3.87653
58	-42.75	-27.48	-41.27	-26.53	-42.55	-35.92	-9.68	-44.04		-33.7775	4.21812
64	-46.98	-33.8	-41.07	-31.23	-42.5	-38.53	-10.82	-46.35		-36.41	4.14539
70	-44.05	-36.4	-42.82	-31.31	-46.06	-42.61	-12.72	-48.33		-38.0375	4.09517
76	-45	-40.46	-42.08	-32.43	-46.34	-41.7	-10.73	-49.59		-38.5413	4.35399
82	-47.53	-42.88	-44.01	-34.86	-50.93	-41.97	-13.66	-52.29		-41.0162	4.3659
88	-49.46	-44.87	-44.15	-36.22	-46.63	-43.62	-15.59	-54.99		-41.9412	4.20922
Day	PG-102 30 nmol/kg
X	Y1	Y2	Y3	Y4	Y5	Y6	Y7	Y8	Y9	Ave.	SEM
0	0	0	0	0	0	0	0	0	0	0	0
2	-8.83	-7.16	-5.93	-5.69	-6.09	-8.86	-6.37	-7.71	-10.66	-7.47778	0.562304
4	-8.58	-7.96	-5	-4.23	-5.79	-10.8	-7.43	-5.4	-13.49	-7.63111	1.00191
6	-9.49	-9.86	-4.58	-4.71	-6.97	-13.9	-8.9	-7.34	-17.4	-9.23889	1.39375
8	-9.42	-8.24	-5.84	-6.68	-6.33	-16.2	-9.1	-7.73	-17.77	-9.70111	1.43953
10	-7.58	-7.39	-4.72	-3.4	-5.02	-15.77	-6.57	-6.14	-17.26	-8.20556	1.63551
12	-10.37	-6.49	-5.07	-5.06	-6.2	-15.01	-9.12	-7.56	-18.36	-9.24889	1.54671
14	-8.12	-8.32	-4.49	-4.59	-7.2	-16.11	-8.99	-7.74	-19.6	-9.46222	1.69494
16	-9.51	-6.88	-4.4	-3.68	-4.6	-12.05	-7.8	-6.36	-20.47	-8.41667	1.74717
22	-13.26	-7.42	-3.37	-5.24	-4.98	-11.8	-6.06	-6.86	-24.17	-9.24	2.15159
28	-16.26	-3.93	-3.58	-6.17	-5.3	-13.65	-6.66	-8.45	-32.92	-10.7689	3.12004
34	-19.2	-2.72	-3.84	-5.2	-9.02	-14.67	-7.47	-8.95	-36.45	-11.9467	3.5245
40	-22.62	-0.39	-3.96	-8.15	-10.71	-13.51	-8.6	-11.24	-41.15	-13.37	4.04137
46	-22.87	-0.74	-4.89	-9.55	-12.29	-16.06	-10.6	-12.75	-45.11	-14.9844	4.30874
52	-21.96	-0.05	-5.37	-8.82	-12.74	-17.09	-11.55	-14.33	-47.16	-15.4522	4.49865
58	-21.35	0.36	-7.98	-11.01	-15.84	-20.03	-14.19	-16.27	-53.15	-17.7178	4.94227
64	-23.18	0.87	-7.07	-11.49	-16.97	-21.94	-13.56	-14.7	-52.66	-17.8556	4.99037
70	-20.2	0.67	-7.98	-11.41	-17.42	-19.14	-15.63	-15.08	-55	-17.91	5.11254
76	-20.3	0.95	-7.38	-12.87	-18.51	-24.27	-17.37	-16.95		-14.5875	2.83916
82	-20.15	2.1	-8.17	-14.63	-15.97	-29.16	-22.9	-15.8		-15.585	3.34738
88	-19.34	2.16	-9.96	-12.53	-15.75	-31.67	-25.33	-17.21		-16.2037	3.59378
Day	Semaglutide 30 nmol/kg
X	Y1	Y2	Y3	Y4	Y5	Y6	Y7	Y8	Y9	Ave.	SEM
0	0	0	0	0	0	0	0	0	0	0	0
2	-7.92	-10.75	-8.98	-6.46	-6.69	-8.19	-13.73	-12.26	-15.51	-10.0544	1.06749
4	-4.96	-11.9	-8.55	-3.66	-4.6	-4.72	-10.82	-12.78	-13.41	-8.37778	1.31599
6	-6.62	-15.69	-10.97	-5.27	-6.07	-6.43	-15.14	-15.16	-17.37	-10.9689	1.6424
8	-3.51	-15.53	-9.83	-3.68	-3.32	-5.22	-15.38	-14.22	-16.36	-9.67222	1.92346
10	-1.9	-17.3	-5.27	-4	-4.23	-5.28	-14.56	-13.75	-14.75	-9.00444	1.97675
12	-5.23	-19.69	-9.13	-6.83	-6.21	-8.12	-20.82	-18.75	-20.56	-12.8156	2.29479
14	-9.31	-21.49	-10.13	-8.74	-6.95	-8.43	-24.61	-20.44	-26.44	-15.1711	2.62975
16	-4.57	-21.65	-8.53	-5.36	-3.34	-5.59	-22.14	-21.55	-23.61	-12.9267	2.98521
22	-3.93	-23.64	-11.38	-6.86	-4.13	-8.45	-24.68	-24.83	-32.96	-15.6511	3.62609
28	-4.48	-29.89	-15.27	-8.15	-3.24	-8.32	-25.05	-26.74	-35.58	-17.4133	4.035
34	-5.09	-32.56	-20.62	-9.59	-4.85	-9.66	-28.84	-35.96	-41.6	-20.9744	4.73775
40	-4.74	-35.31	-21.81	-9.75	-5.18	-13.75	-28.6	-38.41	-43.87	-22.38	4.95253
46	-4.9	-38.63	-27.53	-10.15	-5.43	-16.59	-29.83	-39.09	-43.4	-23.95	5.02897
52	-4.39	-40.14	-29.06	-9.73	-5.41	-19.15	-26.77	-45.04	-45.42	-25.0122	5.45607
58	-6.9	-42.7	-33.75	-11.09	-6.33	-23.61	-25.03	-46.38	-46.32	-26.9011	5.45254
64	-8.69	-42.42	-36.67	-10.82	-7.06	-33.16		-48.93		-26.8214	6.62712
70	-8.09	-48.5	-41.16	-9.98	-10.5	-38.27		-50.6		-29.5857	7.26938
76	-6.35	-49.15	-43.12	-10.06	-14.47	-41.2		-52.56		-30.9871	7.50323
82	-6.53	-48.75	-41.7	-9.98	-18.88	-44.62		-55.67		-32.3043	7.55815
88	-5.25	-51.43	-45.93	-8.9	-21.94	-49.1		-53.43		-33.7114	7.94789
Day	Tirzepatide 15 nmol/kg
X	Y1	Y2	Y3	Y4	Y5	Y6	Y7	Y8	Y9	Ave.	SEM
0	0	0	0	0	0	0	0	0	0	0	0
2	-6.52	-8.7	-10.39	-8.28	-5.35	-5.66	-6.76	-7.17	-12.93	-7.97333	0.812182
4	-6.9	-8.97	-12.38	-8.28	-4.74	-4.57	-7.68	-8.07	-14.42	-8.44556	1.07589
6	-11.59	-13.31	-16.03	-10.55	-7.44	-7.55	-9.4	-9.58	-16.01	-11.2733	1.08505
8	-12.59	-14.3	-17.68	-12.07	-7.65	-8.35	-10.56	-9.64	-19.58	-12.4911	1.35953
10	-11.86	-11.92	-14.44	-9.16	-6.38	-7.35	-9	-9.19	-18.12	-10.8244	1.23133
12	-12.48	-13.8	-17.41	-12.67	-8.39	-10.33	-8.08	-10.09	-18.74	-12.4433	1.24545
14	-13.53	-14.03	-15.76	-11.38	-8.6	-10.94	-9.92	-11.09	-23.81	-13.2289	1.51248
16	-13.46	-11.94	-15.59	-9.99	-8.24	-10.62	-8.55	-10.6	-22.25	-12.36	1.45709
22	-17.94	-14.79	-16.18	-13.59	-11.08	-15.27	-9.85	-10.79	-29.49	-15.4422	1.97187
28	-22.16	-12.66	-14	-11.68	-12.03	-14.25	-9.15	-10.17	-31.8	-15.3222	2.4066
34	-24.7	-13.92	-20.05	-16.71	-14.65	-15.5	-9.91	-13.42	-31.28	-17.7933	2.19619
40	-24.26	-15.78	-19.64	-16.56	-15.58	-14.11	-10.79	-16.53	-37.74	-18.9989	2.64759
46	-24.74	-16.68	-21.45	-18.77	-17.65	-16.33	-12.79	-19.02	-40.31	-20.86	2.67416
52	-23.7	-18.88	-21.99	-18.64	-18.41	-15.11	-10.62	-17.55	-42.55	-20.8278	2.9896
58	-25.01	-23.04	-25.67	-19.94	-18.73	-15.31	-10	-20.92	-40.79	-22.1567	2.84144
64	-28.87	-28.21	-29.22	-26	-18.31	-17.74	-11.75	-21.43	-40.76	-24.6989	2.83192
70	-29.72	-32.04	-30.11	-27.52	-16.36	-17.76	-12.17	-21.59	-40.89	-25.3511	3.02533
76	-32.95	-35.23	-30.84	-29.57	-17.15	-23.07	-16.37	-26.7	-42.25	-28.2367	2.81079
82	-35.2	-39.05	-35.25	-32.1	-16.53	-26.09	-20.72	-29.74	-44.66	-31.0378	2.95582
88	-36.7	-40.22	-36.16	-32.76	-17.02	-28.89	-22.32	-33.26	-45.27	-32.5111	2.91225

## Sheet: Fig. 3g-j
Figure 3. Comparative efficacy and pancreatic effects of PG-102 versus semaglutide and tirzepatide in a db/db mouse model
g. Islet area
	Y1	Y2	Y3	Y4	Y5	Y6	Ave.	SEM		Ordinary one-way ANOVA
Vehicle	15.9935	11.3019	17.9545	25.4589	12.3168		16.6051	2.5209		Dunnett's multiple comparisons test	Adjusted P Value	Summary
Semaglutide (30 nmol/kg)	15.9924	18.3791	43.2853	18.606	15.7112		22.3948	5.2562		PG-102 30 nmol/kg vs. Vehicle	0.0384	*
Tirzepatide (15 nmol/kg)	13.8522	20.2995	17.0199	26.3501	15.1882		18.542	2.23175		PG-102 30 nmol/kg vs. Semaglutide 30 nmol/kg	0.1852	ns
PG-102 (30 nmol/kg)	26.3046	62.3916	25.3681	23.0747	38.7154		35.1709	7.32991		PG-102 30 nmol/kg vs. Tirzepatide 15 nmol/kg	0.0667	ns
h. b-cell area
	Y1	Y2	Y3	Y4	Y5	Y6	Ave.	SEM		Ordinary one-way ANOVA
Vehicle	1.2604	5.0944	14.0336	6.8152	11.2492		7.69056	2.25556		Dunnett's multiple comparisons test	Adjusted P Value	Summary
Semaglutide (30 nmol/kg)	10.1704	6.7616	38.4804	17.0724	8.5462		16.2062	5.83608		PG-102 30 nmol/kg vs. Vehicle	0.0002	***
Tirzepatide (15 nmol/kg)	1.943	8.4588	7.082	4.163	11.6378		6.65692	1.68341		PG-102 30 nmol/kg vs. Semaglutide 30 nmol/kg	0.0021	**
PG-102 (30 nmol/kg)	22.4596	26.7746	63.4394	45.9106	69.9376	62.832	48.559	8.25619		PG-102 30 nmol/kg vs. Tirzepatide 15 nmol/kg	0.0002	***
i. a-cell area
										Ordinary one-way ANOVA
	Y1	Y2	Y3	Y4	Y5	Y6	Ave.	SEM		Dunnett's multiple comparisons test	Adjusted P Value	Summary
Vehicle	33.3318	29.5276	20.7618	38.5288	18.7376	33.1112	28.9998	3.1619		PG-102 30 nmol/kg vs. Vehicle	0.0381	*
Semaglutide (30 nmol/kg)	33.342	21.6826	12.086	17.2224	22.4054	38.3904	24.1881	4.04119		PG-102 30 nmol/kg vs. Tirzepatide 15 nmol/kg	0.2441	ns
Tirzepatide (15 nmol/kg)	17.0174	35.7642	29.3594	7.979	27.2516		23.4743	4.90785		PG-102 30 nmol/kg vs. Semaglutide 30 nmol/kg	0.1581	ns
PG-102 (30 nmol/kg)	22.7384	5.912	6.0784	22.9672	15.4034		14.6199	3.77483
j. Ki-67+ b-cells
										Ordinary one-way ANOVA
	Y1	Y2	Y3	Y4	Y5	Y6	Ave.	SEM		Dunnett's multiple comparisons test	Adjusted P Value	Summary
Vehicle	4.45348	5.07518	4.2652	1.05405			3.71198	0.902716		PG-102 30 nmol/kg vs. Vehicle	0.0011	**
Semaglutide (30 nmol/kg)	6.06806	7.64861	9.87796	8.9066			8.12531	0.823699		PG-102 30 nmol/kg vs. Semaglutide 30 nmol/kg	0.1888	ns
Tirzepatide (15 nmol/kg)	6.1153	3.14085	1.81856	5.88			4.23868	1.0519		PG-102 30 nmol/kg vs. Tirzepatide 15 nmol/kg	0.0019	**
PG-102 (30 nmol/kg)	8.18614	10.6851	10.2864	14.6638			10.9554	1.35221		Vehicle vs. Semaglutide 30 nmol/kg	0.0302	*
										Vehicle vs. Tirzepatide 15 nmol/kg	0.9699	ns
										Vehicle vs. PG-102 30 nmol/kg	0.0011	**

## Sheet: Fig. 4a-e
Figure 4. Comparative efficacy of PG-102 vs semaglutide and tirzepatide in terms of insulin secretion, beta cell protection and glucose uptake (in vitro MoA vs. comparator)
a. Insulin AUC (ng/islets)
	Y1	Y2	Y3	Y4	Ave.	SEM					Ordinary one-way ANOVA
No treatment	0.76982	1.36832	1.77014	1.43052	1.3347	0.207968					Dunnett's multiple comparisons test	Adjusted P Value	Summary
Semaglutide	2.38596	3.90578	3.10553	3.26045	3.16443	0.312025					No treatment vs. Semaglutide	0.0203	*
Tirzepatide	2.10634	3.1443	3.30275	4.00541	3.1397	0.391991					No treatment vs. Tirzepatide	0.022	*
PG-102	2.52857	5.07828	3.01933	4.53108	3.78931	0.605115					No treatment vs. PG-102	0.0029	**
b. Cell viability											Ordinary one-way ANOVA
											Tukey's multiple comparisons test	Adjusted P Value	Summary
											No treatment vs. STZ only	<0.0001	****
	Y1	Y2	Y3	Y4	Y5	Y6	Ave.	SEM			No treatment vs. STZ + Semaglutide	0.0876	ns
No treatment	105	90.52	104.48	93.852	102.662	103.486	100	2.52967			No treatment vs. STZ + Tirzepatide	0.1779	ns
STZ only	44.34	48.62	55	46.019	45.919	49.002	48.15	1.54816			No treatment vs. STZ + PG-102	0.8781	ns
STZ + Semaglutide	79.83	77.94	98.92	60.371	70.111	79.34	77.752	5.21358			STZ only vs. STZ + Semaglutide	0.0125	*
STZ + Tirzepatide	76.56	84.39	63.009	72.709	102.862		79.906	6.69173			STZ only vs. STZ + Tirzepatide	0.0103	*
STZ + PG-102	116.69	101.26	125.3	95.174	138.788	69.699	107.818	9.99902			STZ only vs. STZ + PG-102	<0.0001	****
											STZ + Semaglutide vs. STZ + Tirzepatide	0.9991	ns
											STZ + Semaglutide vs. STZ + PG-102	0.0109	*
											STZ + Tirzepatide vs. STZ + PG-102	0.0285	*
c. Insulin Secretion (ng/mL)
											Ordinary one-way ANOVA
											Tukey's multiple comparisons test	Adjusted P Value	Summary
	Y1	Y2	Y3	Ave.	SEM						STZ only vs. STZ + Semaglutide	0.0011	**
STZ only	10.99	7.99	14.56	11.18	1.89897						STZ only vs. STZ + Tirzepatide	0.0286	*
STZ + Semaglutide	27.4	26.52	36.75	30.2233	3.27321						STZ only vs. STZ + PG-102	<0.0001	****
STZ + Tirzepatide	25.09	18.17	23.3	22.1867	2.07374						STZ + Semaglutide vs. STZ + Tirzepatide	0.1121	ns
STZ + PG-102	41.23	41.84	41.03	41.3667	0.243607						STZ + Semaglutide vs. STZ + PG-102	0.0269	*
											STZ + Tirzepatide vs. STZ + PG-102	0.0011	**
d. 2-NBDG uptake - 3T3-L1 (adipocyte)
											Ordinary one-way ANOVA
	Y1	Y2	Y3	Y4	Ave.	SEM					Tukey's multiple comparisons test	Adjusted P Value	Summary
PBS	3.76	3.64	3.4	3.55	3.5875	0.07587					PBS vs. Semaglutide	0.1099	ns
Semaglutide	10.93	5.82	7.11	8.42	8.07	1.09111					PBS vs. Tirzepatide	0.0002	***
Tirzepatide	12.29	15.71	17	14.1	14.775	1.01881					PBS vs. PG-102	<0.0001	****
PG-102	20.99	28.96	21.37	20.17	22.8725	2.04456					Semaglutide vs. Tirzepatide	0.0129	*
											Semaglutide vs. PG-102	<0.0001	****
											Tirzepatide vs. PG-102	0.0034	**
e. 2-NBDG uptake - L6-GLUT4myc (myotube)
											Ordinary one-way ANOVA
	Y1	Y2	Y3	Y4	Y5	Y6	Ave.	SEM			Tukey's multiple comparisons test	Adjusted P Value	Summary
PBS	4.11	3.61	3.81				3.84333	0.145297			PBS vs. Semaglutide	0.0011	**
Semaglutide	10.13	9.03	11.74	17.81	11.68	12.82	12.2017	1.24729			PBS vs. Tirzepatide	0.035	*
Tirzepatide	8.43	6.08	6.24	13.73	10.28	10.59	9.225	1.1931			PBS vs. PG-102	<0.0001	****
PG-102	20.16	19.04	20.64	24.67	20.83	20.78	21.02	0.779329			Semaglutide vs. Tirzepatide	0.2098	ns
											Semaglutide vs. PG-102	<0.0001	****
											Tirzepatide vs. PG-102	<0.0001	****

## Sheet: Fig.5a
Figure 5. Comparative efficacy of PG-102 vs. GLP-1-NTIG Fc, GLP-2-NTIG Fc, and their combinations (bivalency)
(left panel) ipGTT
Control
Time (minutes)	Experiement 1					Experiment 2						Experiment 3									Ave.	SEM
X	Y1	Y2	Y3	Y4	Y5	Y6	Y7	Y8	Y9	Y10	Y11	Y12	Y13	Y14	Y15	Y16	Y17	Y18	Y19	Y20
0	141	144	150	155	155	110	152	158	171	126	158	157	127	141	109	153	122	153	122		142.316	4.08968
15	295	255	372	355	293	296	249	327	283	293	303	211	328	271	257	361	309	361	309		301.474	9.81685
30	228	212	345	361	215	290	219	291	250	281	273	195	244	247	207	325	280	325	280		266.737	11.197
60	169	146	297	239	177	175	165	217	169	178	212	180	182	211	187	265	260	265	260		208.105	10.0408
120	123	119	179	164	153	110	134	147	166	144	155	139	131	168	138	181	168	181	168		150.947	4.96212
GLP-1-NTIG Fc
Time (minutes)	Experiement 1					Experiment 2						Experiment 3									Ave.	SEM
X	Y1	Y2	Y3	Y4	Y5	Y6	Y7	Y8	Y9	Y10	Y11	Y12	Y13	Y14	Y15	Y16	Y17	Y18	Y19	Y20
0	100	107	119	75	105	130	132	128	118	148	148	139	119	84	78	80	97	108	98		111.211	5.24576
15	173	306	291	290	191	243	326	318	263	344	355	249	276	190	179	168	229	222	260		256.474	13.5591
30	148	260	237	214	158	182	248	226	183	248	256	235	233	149	140	130	173	157	222		199.947	10.1369
60	133	190	165	129	139	193	162	159	135	171	212	145	167	127	123	112	152	102	150		150.842	6.52716
120	115	120	115	87	96	114	130	116	108	130	143	114	118	98	104	112	114	101	107		112.737	2.98519
GLP-2-NTIG Fc
Time (minutes)	Experiement 1					Experiment 2						Experiment 3									Ave.	SEM
X	Y1	Y2	Y3	Y4	Y5	Y6	Y7	Y8	Y9	Y10	Y11	Y12	Y13	Y14	Y15	Y16	Y17	Y18	Y19	Y20
0	126	106	140	110	152	143	169	171	146	168	152	169	163	113	109	135	129	138	134		140.684	4.95834
15	259	216	343	310	259	245	315	273	221	341	339	324	325	213	377	295	283	260	306		289.684	10.8709
30	295	190	240	238	198	204	383	260	226	241	308	238	252	218	373	249	245	239	220		253.526	12.0441
60	224	128	176	174	175	162	253	208	191	190	184	182	176	218	270	190	230	168	183		193.789	7.66536
120	160	100	127	98	133	123	155	151	147	161	152	155	133	147	145	164	157	142	151		142.158	4.35975
(GLP-1 + GLP-2)-NTIG Fc
Time (minutes)	Experiement 1					Experiment 2						Experiment 3									Ave.	SEM
X	Y1	Y2	Y3	Y4	Y5	Y6	Y7	Y8	Y9	Y10	Y11	Y12	Y13	Y14	Y15	Y16	Y17	Y18	Y19	Y20
0	94	108	100	124	109	141	138	146	135	175	147	122	155	84	90	85	104	102	104		119.105	5.98433
15	193	238	206	238	245	272	265	265	200	298	211	278	313	302	210	337	326	217	262		256.632	10.1964
30	141	179	165	183	187	216	214	226	174	152	148	240	297	187	164	216	225	176	194		193.895	8.66461
60	151	165	149	151	177	174	160	159	149	151	121	196	195	148	145	168	194	142	153		160.421	4.52305
120	77	120	114	119	98	126	123	125	107	134	120	114	126	116	123	117	122	116	106		115.947	2.86894
PG-102
Time (minutes)	Experiement 1					Experiment 2						Experiment 3									Ave.	SEM
X	Y1	Y2	Y3	Y4	Y5	Y6	Y7	Y8	Y9	Y10	Y11	Y12	Y13	Y14	Y15	Y16	Y17	Y18	Y19	Y20
0	71	80	75	88	73	87	81	78	80	97	93	112	97	71	73	89	90	92	78	75	84	2.4105
15	119	121	164	139	151	104	90	148	147	158	152	233	191	135	137	159	165	123	102	133	143.55	7.19593
30	107	117	100	120	135	106	94	122	125	155	136	165	150	121	107	115	112	99	71	95	117.6	5.05777
60	97	133	97	121	136	87	90	117	119	142	115	136	127	106	124	126	118	116	89	99	114.75	3.77518
120	77	81	69	65	90	64	71	89	81	119	94	100	81	94	78	86	67	101	80	80	83.35	3.08415
																										Ordinary one-way ANOVA
(right panel) AUC (mg/dL, min)																										Tukey's multiple comparisons test	Adjusted P Value	Summary
																										Control vs. GLP-1-NTIG Fc	<0.0001	****
																										Control vs. GLP-2-NTIG Fc	0.9073	ns
	Experiement 1					Experiment 2						Experiment 3									Ave.	SEM				Control vs. (GLP-1 + GLP-2)-NTIG Fc	<0.0001	****
	Y1	Y2	Y3	Y4	Y5	Y6	Y7	Y8	Y9	Y10	Y11	Y12	Y13	Y14	Y15	Y16	Y17	Y18	Y19	Y20						Control vs. PG-102	<0.0001	****
Control	21908	19815	33203	30285	22950	22965	21248	26813	23738	23993	26063	21000	23483	25215	21885	31230	28590				24963.8	940.978				GLP-1-NTIG Fc vs. GLP-2-NTIG Fc	<0.0001	****
GLP-1-NTIG Fc	16110	23393	21465	18143	16343	20820	22650	21450	18263	23445	26025	20010	21330	15488	15075	14445	18315	15293	19590		19350.2	766.584				GLP-1-NTIG Fc vs. (GLP-1 + GLP-2)-NTIG Fc	0.99	ns
GLP-2-NTIG Fc	26348	17070	23325	21600	21345	20318	30645	25118	22500	25178	25995	24323	23678	23168	31365	24510	25785	22133	23310		24090.2	756.609				GLP-1-NTIG Fc vs. PG-102	<0.0001	****
(GLP-1 + GLP-2)-NTIG Fc	15878	19433	17678	18983	19605	21608	20715	21060	17843	20018	16643	22725	25095	19508	17730	21698	23123	17850	19140		19807	541.029				GLP-2-NTIG Fc vs. (GLP-1 + GLP-2)-NTIG Fc	0.0003	***
PG-102	11400	13463	11708	12840	14670	10433	10253	13485	13403	16545	14033	17168	15113	12870	12930	13890	12990	13013	10118	11550	13093.8	423.982				GLP-2-NTIG Fc vs. PG-102	<0.0001	****
																										(GLP-1 + GLP-2)-NTIG Fc vs. PG-102	<0.0001	****

[truncated: 25 more sheets: Fig. 5b-c, Fig. 6, Fig. 7a, Fig. 7b left panel, Fig. 7b right panel, Table 2, Supplementary Fig. 1a-d, Supplementary Fig. 2a-b, Supplementary Fig. 3b, Supplementary Fig. 4a, Supplementary Fig. 4b, Supplementary Fig. 4c, Supplementary Fig. 4e-g, Supplementary Fig. 5a-c, Supplementary Fig. 6a-c, Supplementary Fig. 7a-c, Supplementary Fig. 8a-b, Supplementary Fig. 9b, Supplementary Fig. 10, Supplementary Fig. 11 …]
